# Supplementary material for: Comparative analysis of right ventricular metabolic reprogramming in pre-clinical rat models of severe pulmonary hypertension-induced right ventricular failure
Source: Front Cardiovasc Med. 2022 Sep 9;9:935423. doi: 10.3389/fcvm.2022.935423 (PMC9500217; doi:10.3389/fcvm.2022.935423)
Supplement: Supplementary file 10 [file Table_1.XLSX]

## Sheet: Warburg signaling MCT vsCtrl
TABLE 1			Gene	Gene description	Ensembl ID	log2FoldChange	lfcSE	pvalue	padj
			MCT vs Control
Glycolytic Enzymes		Phosphofructokinase	Pfkl	phosphofructokinase, liver type [Source:RGD Symbol;Acc:3311]	ENSRNOG00000001214	1.05121	0.197139	9.69662e-08	2.6836e-06	up-regulated
		Hexokinase	Hk3	hexokinase 3 [Source:RGD Symbol;Acc:2798]	ENSRNOG00000026235	2.02634	0.330406	8.63075e-10	6.91661e-08	up-regulated
			Hk1	hexokinase 1 [Source:RGD Symbol;Acc:2796]	ENSRNOG00000046891	0.586777	0.172168	0.000654026	0.0026321	up-regulated
Pyruvate Metabolism		Pyruvate Dehydrogenase Kinase	Pdk3	pyruvate dehydrogenase kinase 3 [Source:RGD Symbol;Acc:1593276]	ENSRNOG00000012513	0.776597	0.164008	2.18937e-06	2.77159e-05	up-regulated
Lactate Metabolism		Lactate Dehydrogenase	Ldha	lactate dehydrogenase A [Source:RGD Symbol;Acc:2996]	ENSRNOG00000013009	0.440828	0.149329	0.00315673	0.00996317	up-regulated
Warburg Effect-induced Signaling		AKT-Signaling	Akt3	AKT serine/threonine kinase 3 [Source:RGD Symbol;Acc:62390]	ENSRNOG00000021497	0.421043	0.128677	0.00106755	0.00400432	up-regulated
		RTK-Signaling	Tyk2	tyrosine kinase 2 [Source:RGD Symbol;Acc:2320469]	ENSRNOG00000032948	0.537641	0.100632	9.15899e-08	2.56174e-06	up-regulated
		Ras-Signaling	Rassf1	Ras association domain family member 1 [Source:RGD Symbol;Acc:1359383]	ENSRNOG00000021548	0.443765	0.121479	0.00025918	0.00451791	up-regulated
