# Supplementary material for: Comparative analysis of right ventricular metabolic reprogramming in pre-clinical rat models of severe pulmonary hypertension-induced right ventricular failure
Source: Front Cardiovasc Med. 2022 Sep 9;9:935423. doi: 10.3389/fcvm.2022.935423 (PMC9500217; doi:10.3389/fcvm.2022.935423)
Supplement: Supplementary file 11 [file Table_2.XLSX]

## Sheet: Warburg signaling SuHx vs Ctrl
TABLE 2			Gene	Gene description	Ensembl ID	log2FoldChange	lfcSE	pvalue	padj
			Su/Hx vs Control
Glycolytic Enzymes		Phosphofructokinase	Pfkl	phosphofructokinase, liver type [Source:RGD Symbol;Acc:3311]	ENSRNOG00000001214	0.667781	0.19721	0.00070883	0.00904976	up-regulated
		Hexokinase	Hk3	hexokinase 3 [Source:RGD Symbol;Acc:2798]	ENSRNOG00000026235	1.40775	0.331888	2.2189e-05	0.000848501	up-regulated
Pyruvate Metabolism		Pyruvate Dehydrogenase Kinase	Pdk3	pyruvate dehydrogenase kinase 3 [Source:RGD Symbol;Acc:1593276]	ENSRNOG00000012513	0.456458	0.164948	0.00565252	0.0347085	up-regulated
Lactate Metabolism		Lactate Dehydrogenase	Ldha	lactate dehydrogenase A [Source:RGD Symbol;Acc:2996]	ENSRNOG00000013009	0.422082	0.149335	0.00470728	0.0310181	up-regulated
Warburg Effect-induced Signaling		AKT-Signaling	Akt3	AKT serine/threonine kinase 3 [Source:RGD Symbol;Acc:62390]	ENSRNOG00000021497	0.363379	0.128852	0.00480047	0.031328	up-regulated
		RTK-Signaling	Tyk2	tyrosine kinase 2 [Source:RGD Symbol;Acc:2320469]	ENSRNOG00000032948	0.405484	0.100906	5.85904e-05	0.00164355	up-regulated
		Ras-Signaling	Rassf1	Ras association domain family member 1 [Source:RGD Symbol;Acc:1359383]	ENSRNOG00000021548	0.443765	0.121479	0.00025918	0.00451791	up-regulated
