# Supplementary material for: Comparative analysis of right ventricular metabolic reprogramming in pre-clinical rat models of severe pulmonary hypertension-induced right ventricular failure
Source: Front Cardiovasc Med. 2022 Sep 9;9:935423. doi: 10.3389/fcvm.2022.935423 (PMC9500217; doi:10.3389/fcvm.2022.935423)
Supplement: Supplementary file 12 [file Table_3.XLSX]

## Sheet: Downregulated FFA metabolism
TABLE 3
MCT-downregulated
Category	Pathways	P-adj	NES
Metabolism	MITOCHONDRIAL FATTY ACID BETA OXIDATION	0.000497228	-2.66642
Metabolism	MITOCHONDRIAL FATTY ACID BETA OXIDATION OF SATURATED FATTY ACIDS	0.000497228	-2.2634
Metabolism	FATTY ACID METABOLISM	0.000505326	-2.11881
Metabolism	IMPORT OF PALMITOYL COA INTO THE MITOCHONDRIAL MATRIX	0.00320576	-2.09173
	Su/Hx-downregulated
Category	Pathway	P-adj	NES
Metabolism	MITOCHONDRIAL FATTY ACID BETA OXIDATION	0.00115539	-2.30951
Metabolism	IMPORT OF PALMITOYL COA INTO THE MITOCHONDRIAL MATRIX	0.00532081	-2.17426
Metabolism	MITOCHONDRIAL FATTY ACID BETA OXIDATION OF SATURATED FATTY ACIDS	0.0578685	-1.84956
Metabolism	MITOCHONDRIAL FATTY ACID BETA OXIDATION OF UNSATURATED FATTY ACIDS	0.082249	-1.74778
Metabolism	BETA OXIDATION OF DECANOYL COA TO OCTANOYL COA COA	0.101887	-1.70868
