# Supplementary material for: Comparative analysis of right ventricular metabolic reprogramming in pre-clinical rat models of severe pulmonary hypertension-induced right ventricular failure
Source: Front Cardiovasc Med. 2022 Sep 9;9:935423. doi: 10.3389/fcvm.2022.935423 (PMC9500217; doi:10.3389/fcvm.2022.935423)
Supplement: Supplementary file 13 [file Table_4.XLSX]

## Sheet: Inositol-metabolism-signaling
						TABLE 4
			MCT vs Control
							Gene	Gene description	Ensembl ID	log2FoldChange	lfcSE	pvalue	padj	Regulation
						Inositol polyphosphate-phosphatases	Inpp5d	inositol polyphosphate-5-phosphatase D [Source:RGD Symbol;Acc:2914]	ENSRNOG00000017020	1.07641	0.200266	7.66268e-08	2.2429e-06	up-regulated
							Inpp5a	inositol polyphosphate-5-phosphatase A [Source:RGD Symbol;Acc:1306168]	ENSRNOG00000017635	0.241192	0.0536041	6.81105e-06	6.61789e-05	up-regulated
							Minpp1	multiple inositol-polyphosphate phosphatase 1 [Source:RGD Symbol;Acc:3089]	ENSRNOG00000011287	0.391214	0.107955	0.000290241	0.00133676	up-regulated
							Inpp5j	inositol polyphosphate-5-phosphatase J [Source:RGD Symbol;Acc:620541]	ENSRNOG00000019361	0.843804	0.235033	0.000330488	0.00149156	up-regulated
							Inpp5f	inositol polyphosphate-5-phosphatase F [Source:RGD Symbol;Acc:1305777]	ENSRNOG00000020388	0.317462	0.0900626	0.000423632	0.00182926	up-regulated
							Inpp4b	inositol polyphosphate-4-phosphatase type II B [Source:RGD Symbol;Acc:620470]	ENSRNOG00000018382	-0.743183	0.222153	0.000821732	0.00320215	down-regulated
						Inositol monophosphatases	Impa1	inositol monophosphatase 1 [Source:RGD Symbol;Acc:69254]	ENSRNOG00000010482	-0.160187	0.0627307	0.0106625	0.027849	down-regulated
							Impa2	inositol monophosphatase 2 [Source:RGD Symbol;Acc:628692]	ENSRNOG00000018516	-1.19213	0.277821	1.77871e-05	0.000138627	down-regulated
						IP3R and interaction protein	Itpr3	inositol 1,4,5-trisphosphate receptor, type 3 [Source:RGD Symbol;Acc:2934]	ENSRNOG00000052795	0.351049	0.0809404	1.4436e-05	0.000118629	up-regulated
							Itprip	inositol 1,4,5-trisphosphate receptor interacting protein [Source:RGD Symbol;Acc:6488464]	ENSRNOG00000046036	0.455092	0.177643	0.0104121	0.0272996	up-regulated
							Itpripl2	ITPRIP like 2 [Source:RGD Symbol;Acc:1564255]	ENSRNOG00000036762	0.924904	0.146346	2.61605e-10	2.6421e-08	up-regulated
								Su/Hx vs Control
							Gene	Gene description	Ensembl ID	log2FoldChange	lfcSE	pvalue	padj	Regulation
						Inositol polyphosphate-phosphatases	Inpp5d	inositol polyphosphate-5-phosphatase D [Source:RGD Symbol;Acc:2914]	ENSRNOG00000017020	0.787942	0.200446	8.46117e-05	0.00209447	up-regulated
							Inpp5a	inositol polyphosphate-5-phosphatase A [Source:RGD Symbol;Acc:1306168]	ENSRNOG00000017635	0.355588	0.0535967	3.25569e-11	2.23552e-08	up-regulated
							Inpp5j	inositol polyphosphate-5-phosphatase J [Source:RGD Symbol;Acc:620541]	ENSRNOG00000019361	0.763619	0.235083	0.00116098	0.0126889	up-regulated
							Inpp4b	inositol polyphosphate-4-phosphatase type II B [Source:RGD Symbol;Acc:620470]	ENSRNOG00000018382	-0.678418	0.222162	0.00226027	0.0192849	down-regulated
						Inositol monophosphatases	Impa2	inositol monophosphatase 2 [Source:RGD Symbol;Acc:628692]	ENSRNOG00000018516	-0.850283	0.277716	0.00220087	0.0189902	down-regulated
						IP3R interaction protein	Itpripl2	ITPRIP like 2 [Source:RGD Symbol;Acc:1564255]	ENSRNOG00000036762	0.549316	0.146779	0.000182219	0.00355175	up-regulated
